# Supplementary material for: Cytoplasmic Kinase Network Mediates Defense Response to Spodoptera litura in Arabidopsis
Source: Plants (Basel). 2023 Apr 24;12(9):1747. doi: 10.3390/plants12091747 (PMC10180863; doi:10.3390/plants12091747)
Supplement: Supplementary file 1 [file plants-12-01747-s001.zip]

Archive with 1 entries (1 files):
- plants-2294875-supplementary.pdf
